# Supplementary material for: Access challenges for patients with limited English proficiency: a secret-shopper study of in-person and telehealth behavioral health services in California safety-net clinics
Source: Health Aff Sch. 2023 Aug 14;1(3):qxad033. doi: 10.1093/haschl/qxad033 (PMC10986294; doi:10.1093/haschl/qxad033)
Supplement: qxad033_Supplementary_Data [file qxad033_Supplementary_Data.zip]

Archive with 2 entries (2 files):
- appendix.docx
- 2023-00700_ICMJE coi disclosure_All Authors.docx
